# Supplementary material for: Evolution of structural rearrangements in prostate cancer intracranial metastases
Source: NPJ Precis Oncol. 2023 Sep 13;7:91. doi: 10.1038/s41698-023-00435-3 (PMC10499931; doi:10.1038/s41698-023-00435-3)
Supplement: Supplementary file 2 — Supplementary Table 1 [file 41698_2023_435_MOESM2_ESM.xlsx]

## Sheet: Sheet1
Patient ID	Sample ID	Date Collected	Source Type	Anatomical Site	Histology	Group	Brain met type	Treatment	Run ID	Library Prep Type	Sequencer Type	Nanostring Y/N
WCM0	WCM0_LV_1	2013	Frozen	Liver	NEPC	Non-brain		Treated	RUB_01081	TruSeq PCR-free	HiSeq 2000
WCM0	WCM0_LV_2	2013	Frozen	Liver	NEPC	Non-brain		Treated	RUB_01081	TruSeq PCR-free	HiSeq 2000
WCM1	WCM1_BN_1	2013	Frozen	Bone	Adenocarcinoma	Non-brain		Not treated	RUB_01081	TruSeq PCR-free	HiSeq 2000
WCM4	WCM4_PR_1	2013	Frozen	Prostate	Adenocarcinoma	Non-brain		Not treated	RUB_01081	TruSeq PCR-free	HiSeq 2000
WCM7	WCM7_LV_1	2013	Frozen	Liver	Adenocarcinoma	Non-brain		Treated	RUB_01081	TruSeq PCR-free	HiSeq 2000
WCM12	WCM12_PR_1	2012	FFPE	Prostate	NEPC	Brain		Not treated	KAU_13605	Kapa Hyper PCR+	Novaseq
WCM12	WCM12_BR_2	2013	Frozen	Brain	NEPC	Brain	Parenchymal	Treated	RUB_01212	TruSeq PCR-free	HiSeq
WCM12	WCM12_BR_3	2013	Frozen	Brain	NEPC	Brain	Parenchymal	Treated	RUB_01212	TruSeq PCR-free	HiSeq	Y
WCM59	WCM59_LV_1	2013	Frozen	Liver	Adenocarcinoma	Non-brain		Treated	RUB_01399	TruSeq Nano	HiSeqX
WCM63	WCM63_PR_1	2013	Frozen	Prostate	Adenocarcinoma	Non-brain		Treated	RUB_01399	TruSeq Nano	HiSeqX	Y
WCM63	WCM63_PR_2	2018	Frozen	Prostate	Adenocarcinoma	Non-brain		Treated	KAU_13605	Kapa Hyper PCR+	Novaseq
WCM63	WCM63_LV_3	2018	Frozen	Liver	Adenocarcinoma	Non-brain		Treated	KAU_13605	Kapa Hyper PCR+	Novaseq
WCM63	WCM63_LG_4	2018	Frozen	Lung	Carcinoma w/ squamos	Non-brain		Treated	KAU_13605	Kapa Hyper PCR+	Novaseq
WCM89	WCM89_LN_1	2013	Frozen	Lymph node	Adenocarcinoma	Non-brain		Treated	RUB_01399	TruSeq Nano	HiSeqX	Y
WCM90	WCM90_LV_1	2013	Frozen	Liver	Adenocarcinoma	Non-brain		Treated	RUB_01399	TruSeq Nano	HiSeqX
WCM90	WCM90_LN_2	2013	Frozen	Lymph node	Adenocarcinoma	Non-brain		Treated	KAU_13605	Kapa Hyper PCR+	Novaseq
WCM90	WCM90_LN_3	2013	Frozen	Lymph node	Adenocarcinoma	Non-brain		Treated	KAU_13605	Kapa Hyper PCR+	Novaseq
WCM159	WCM159_LN_1	2014	Frozen	Lymph node	Adenocarcinoma	Non-brain		Treated	RUB_01399	TruSeq Nano	HiSeqX
WCM159	WCM159_PR_2	2014	Frozen	Prostate	Adenocarcinoma	Non-brain		Treated	KAU_13605	Kapa Hyper PCR+	Novaseq
WCM159	WCM159_AG_3	2014	Frozen	Adrenal gland	Adenocarcinoma	Non-brain		Treated	KAU_13605	Kapa Hyper PCR+	Novaseq
WCM159	WCM159_LN_4	2014	Frozen	Lymph node	Adenocarcinoma	Non-brain		Treated	KAU_13605	Kapa Hyper PCR+	Novaseq	Y
WCM159	WCM159_LG_5	2014	Frozen	Lung	Adenocarcinoma	Non-brain		Treated	KAU_13605	Kapa Hyper PCR+	Novaseq
WCM191	WCM191_BR_1	2017	Frozen	Brain	Adenocarcinoma	Brain	Dural	Treated	PCCP_10601	TruSeq Nano	HiSeq
WCM223	WCM223_PR_1	2014	Frozen	Prostate	Adenocarcinoma	Brain		Treated	PCCP_13816	TruSeq Nano	HiSeq
WCM223	WCM223_BR_2	2016	Frozen	Brain	Adenocarcinoma	Brain	Parenchymal	Treated	PCCP_10601	TruSeq Nano	HiSeq	Y
WCM428	WCM428_BR_1	2016	Frozen	Brain	Adenocarcinoma	Brain	Dural	Treated	PCCP_10601	TruSeq Nano	HiSeq	Y
WCM493	WCM493_BR_1	2019	Frozen	Brain	Adenocarcinoma	Brain	Dural	Treated	KAU_13666	Kapa Hyper PCR+	Novaseq	Y
WCM677	WCM677_BN_1	2016	Frozen	Bone	NEPC	Non-brain		Treated	KAU_13605	Kapa Hyper PCR+	Novaseq
WCM677	WCM677_LV_2	2016	Frozen	Liver	NEPC	Non-brain		Treated	KAU_13605	Kapa Hyper PCR+	Novaseq
WCM677	WCM677_LN_3	2016	Frozen	Lymph node	NEPC	Non-brain		Treated	KAU_13605	Kapa Hyper PCR+	Novaseq
WCM677	WCM677_LG_4	2016	Frozen	Lung	NEPC	Non-brain		Treated	KAU_13605	Kapa Hyper PCR+	Novaseq
WCM1024	WCM1024_BR_1	2016	Frozen	Brain	Adenocarcinoma	Brain	Dural	Treated	PCCP_10601	TruSeq Nano	HiSeq	Y
WCM1207	WCM1207_LV_1	2017	Frozen	Liver	Adenocarcinoma	Brain		Treated	PCCP_13816	TruSeq Nano	HiSeq	Y
WCM1207	WCM1207_BR_2	2018	Frozen	Brain	Adenocarcinoma	Brain	Parenchymal	Treated	PCCP_10601	TruSeq Nano	HiSeq	Y
WCM1232	WCM1232_LN_1	2017	Frozen	Lymph node	Adenocarcinoma	Non-brain		Not treated	KAU13605	Kapa Hyper PCR+	Novaseq
WCM1232	WCM1232_LN_2	2017	Frozen	Lymph node	Adenocarcinoma	Non-brain		Not treated	KAU13605	Kapa Hyper PCR+	Novaseq
WCM1358	WCM1358_BR_1	2017	Frozen	Brain	Adenocarcinoma	Brain	Parenchymal	Treated	PCCP_10601	TruSeq Nano	HiSeq	Y
WCM1358	WCM1358_LV_2	2019	Frozen	Liver met	Adenocarcinoma	Brain		Treated	KAU_13666	Kapa Hyper PCR+	Novaseq	Y
WCM1358	WCM1358_LN_3	2019	Frozen	Lymph node	Adenocarcinoma	Brain		Treated	KAU_13666	Kapa Hyper PCR+	Novaseq	Y
WCM1358	WCM1358_PP_4	2019	Frozen	Peripancreatic	Adenocarcinoma	Brain		Treated	KAU_13666	Kapa Hyper PCR+	Novaseq	Y
WCM1388	WCM1388_LV_1	2017	Frozen	Liver	NEPC	Non-brain		Not treated	KAU_13666	Kapa Hyper PCR+	Novaseq
WCM2086	WCM2086_BR_1	2019	Frozen	Brain	Adenocarcinoma	Brain	Dural	Treated	KIM_14128	Kapa Hyper PCR+	Novaseq	Y
