# Supplementary material for: Evolution of structural rearrangements in prostate cancer intracranial metastases
Source: NPJ Precis Oncol. 2023 Sep 13;7:91. doi: 10.1038/s41698-023-00435-3 (PMC10499931; doi:10.1038/s41698-023-00435-3)
Supplement: Supplementary file 3 — Supplementary Table 2 [file 41698_2023_435_MOESM3_ESM.xlsx]

## Sheet: Sheet1
Chromosome	Position	Reference	Alternate	Consequence	Gene symbol	Existing variation	Shared between
chr3	24126398	T	A	intron_variant	THRB	rs572664304	primary and metastatic
chr16	26224632	C	T	intergenic_variant		rs771762357	primary and metastatic
chr4	32685453	A	C	intergenic_variant		rs544249544	primary and metastatic
chr12	32796319	C	A	intron_variant	PKP2	rs201732222	primary and metastatic
chr11	68180708	C	T	intron_variant	KMT5B	rs556310758	primary and metastatic
chr9	71498130	CA	C	intergenic_variant		rs1222734863	primary and metastatic
chr18	75475218	C	T	regulatory_region_variant		rs72977869	primary and metastatic
chr6	75732635	T	A	intergenic_variant		rs2647407	primary and metastatic
chr12	86490163	C	T	intron_variant	MGAT4C	rs1481783419	primary and metastatic
chrX	87673367	G	A	downstream_gene_variant	KLHL4	rs374832418	primary and metastatic
chr3	99014423	A	AT	intron_variant&non_coding_transcript_variant	AC091212.1		primary and metastatic
chr11	99413625	C	A	intron_variant	CNTN5	rs202029544	primary and metastatic
chr5	153036640	G	A	intergenic_variant		rs1309037558	primary and metastatic
chr4	168741340	GTT	G	intron_variant	PALLD	rs1491268859	primary and metastatic
chr2	239730464	G	C	upstream_gene_variant	AC093802.2	rs865883454	primary and metastatic
chr2	241519364	T	A	intergenic_variant		rs558877507	primary and metastatic
chr12	1850606	T	A	intron_variant	CACNA2D4	rs184186645	metastatic
chr19	3205828	A	T	intron_variant	NCLN	rs1275790624	metastatic
chr20	3533512	A	AC	intron_variant	ATRN	rs1015773925	metastatic
chr10	6192679	G	A	intron_variant	PFKFB3	rs1327096293	metastatic
chr22	11885902	A	G	intergenic_variant			metastatic
chr7	14672464	T	A	intron_variant	DGKB	rs574147799	metastatic
chr1	14772527	A	G	intron_variant	KAZN		metastatic
chr1	15460667	A	T	intron_variant	CELA2A		metastatic
chr3	18202094	GAA	G	intergenic_variant		rs200383832	metastatic
chr5	18624623	G	A	intergenic_variant		rs906734513	metastatic
chr2	20673199	A	AAAT	3_prime_UTR_variant	GDF7	rs200823137	metastatic
chr5	23821349	A	T	intergenic_variant		rs545049549	metastatic
chr8	27021718	T	C	intergenic_variant		rs1347185033	metastatic
chr13	27874361	A	T	intron_variant&non_coding_transcript_variant	PLUT	rs1020128880	metastatic
chr1	29020673	A	T	intron_variant	EPB41		metastatic
chr8	31672236	G	GT	intron_variant	NRG1	rs1189604017	metastatic
chr17	33544741	GC	G	downstream_gene_variant	AC011824.4		metastatic
chr19	38111031	T	G	intron_variant	SIPA1L3	rs1216805603	metastatic
chr1	42654714	T	C	upstream_gene_variant	PPIH	rs1033105329	metastatic
chr8	42657405	A	T	intergenic_variant		rs951685747	metastatic
chr11	47115752	A	T	intron_variant	C11orf49	rs549047359	metastatic
chr8	58421357	A	T	intron_variant	UBXN2B	rs1318835649	metastatic
chr16	61238455	A	T	intergenic_variant		rs1228286420	metastatic
chr17	61575577	A	G	intergenic_variant		rs201662254	metastatic
chr9	69372861	A	T	intron_variant	FAM189A2		metastatic
chr14	69954014	T	TGTGTGA	intron_variant	SMOC1	rs1218933871	metastatic
chr2	77631696	C	CT	intergenic_variant		rs1326911211	metastatic
chr8	78390177	A	T	intergenic_variant		rs1166291739	metastatic
chr2	78562261	A	T	intergenic_variant		rs189994775	metastatic
chr7	84159369	T	TA	intron_variant	SEMA3A	rs905192047	metastatic
chr3	88331268	T	C	intergenic_variant		rs957550968	metastatic
chr5	88906012	CT	C	upstream_gene_variant	MEF2C	rs879342931	metastatic
chr3	95162633	C	CT	intergenic_variant		rs762821803	metastatic
chrX	96848045	A	AT	intron_variant	DIAPH2	rs1255326173	metastatic
chr3	98407011	GA	G	intron_variant&non_coding_transcript_variant	AC117473.1	rs777920724	metastatic
chr3	102202729	A	AT	intron_variant	ZPLD1	rs544822825	metastatic
chr13	102450262	A	T	intergenic_variant			metastatic
chr12	109170792	TG	T	intron_variant	ACACB	rs199740404	metastatic
chr8	124093353	TATGGTTCAGTACTTTTGATGCAATGAGCCAAGGGCATGAGGTCACTGCATCAAAAGTACTGAACCATACATAGG	T	intron_variant	FER1L6		metastatic
chr2	131135774	TA	T	intron_variant	PLEKHB2	rs200963599	metastatic
chr2	146070591	A	AT	intergenic_variant		rs955587966	metastatic
chr4	152357338	A	T	intron_variant	FBXW7	rs1278104203	metastatic
chr4	166646223	C	CT	intergenic_variant		rs765727245	metastatic
chr5	176990852	A	T	intron_variant	UIMC1	rs1373175774	metastatic
chr1	178295480	A	T	intron_variant	RASAL2		metastatic
chr5	179291911	A	G	intron_variant	ADAMTS2	rs1016266807	metastatic
chr2	181614404	G	GA	intron_variant	CERKL	rs1368044884	metastatic
chr3	183512497	T	C	intron_variant	KLHL6	rs1048822677	metastatic
chr1	194974317	GA	G	intergenic_variant		rs35085275	metastatic
